# Supplementary material for: Three-dimensional morphologic and molecular atlases of nasal vasculature
Source: Nat Cardiovasc Res. 2023 Mar 20;2(5):449–66. doi: 10.1038/s44161-023-00257-3 (PMC11358012; doi:10.1038/s44161-023-00257-3)
Supplement: Supplementary file 4 — Source Data for Supplementary Figs. 10 and 12 [file 44161_2023_257_MOESM4_ESM.xlsx]

## Sheet: Supplementary Fig. 10
Supplementary Fig. 10c
	Prox1+ VS area (%)
	n=4 mice/group	P1	P7	P14	P60
	#1	16.02	24.88	33.83	60.92
	#2	15.04	20.74	42.5	67.82
	#3	18	26.68	34.76	65.42
	#4	15.68	22.98	38.74	59.74
	Mean	16.185	23.82	37.4575	63.475
	SD	1.27639	2.5492	3.9794	3.79211
	P value	0.0286 (P7 vs P1), 0.0286 (P14 vs P1), 0.0286 (P60 vs P1)
	Two-tailed Mann-Whitney U test

## Sheet: Supplementary Fig. 12
Supplementary Fig. 12b
	TH density (%)
	n=4 mice/group	Adult	Aged
	#1	18.497	15.73
	#2	15.727	17.84
	#3	19.39	15.27
	#4	20.623	16.803
	Mean	18.5593	16.4108
	SD	2.07964	1.14911
	P value	n.s.
	Two-tailed Mann-Whitney U test
	CGRP density (%)
	n=4 mice/group	Adult	Aged
	#1	10.767	4.112
	#2	10.98	6.41
	#3	9.23	5.64
	#4	10.247	3.92
	Mean	10.306	5.0205
	SD	0.78061	1.20429
	P value	0.0286
	Two-tailed Mann-Whitney U test
