# Supplementary material for: Three-dimensional morphologic and molecular atlases of nasal vasculature
Source: Nat Cardiovasc Res. 2023 Mar 20;2(5):449–66. doi: 10.1038/s44161-023-00257-3 (PMC11358012; doi:10.1038/s44161-023-00257-3)
Supplement: Supplementary file 5 — Statistical source data in Fig. 1 [file 44161_2023_257_MOESM5_ESM.xlsx]

## Sheet: Fig. 1
Fig. 1h
	Cell density (%)				Cell density (%)
	n=4 mice/group	Iba1+ cell	MHCII+ cell		n=4 mice/group	T cell	B cell
	#1	19.82	20.105		#1	3.88	1.47
	#2	17.71	17.28		#2	3.69	1.68
	#3	22.87	20.86		#3	2.66	0.75
	#4	13.61	17.57		#4	3.04	0.5
	Mean	18.5025	18.9537		Mean	3.3175	1.1
