# Supplementary material for: Three-dimensional morphologic and molecular atlases of nasal vasculature
Source: Nat Cardiovasc Res. 2023 Mar 20;2(5):449–66. doi: 10.1038/s44161-023-00257-3 (PMC11358012; doi:10.1038/s44161-023-00257-3)
Supplement: Supplementary file 6 — Statistical source data in Fig. 2 [file 44161_2023_257_MOESM6_ESM.xlsx]

## Sheet: Fig.2
Fig. 2h
	LV area (%)
	n=4 mice/group	Type1	Type2
	#1	14.9425	2.9925
	#2	17.525	4.0525
	#3	19.3775	4.2475
	#4	20.895	3.5475
	Mean	18.185	3.71
	SD	2.56356	0.561968
	P value	0.0286
	Two-tailed Mann-Whitney U test
