# Supplementary material for: Three-dimensional morphologic and molecular atlases of nasal vasculature
Source: Nat Cardiovasc Res. 2023 Mar 20;2(5):449–66. doi: 10.1038/s44161-023-00257-3 (PMC11358012; doi:10.1038/s44161-023-00257-3)
Supplement: Supplementary file 7 — Statistical source data in Fig. 5 [file 44161_2023_257_MOESM7_ESM.xlsx]

## Sheet: Fig. 5
Fig. 5b
	No. of vessel (9 mm2)				Diameter (mm)				Vessel lumen area (x 103 µm2)
	n=4 mice/group	Venous sinusoid	Lymphatic vessel		n=4 mice/group	Venous sinusoid	Lymphatic vessel		n=4 mice/group	Venous sinusoid	Lymphatic vessel
	#1	15	6		#1	950.352	88.116		#1	138.3	1.09
	#2	14.5	5		#2	575.652	95.6132		#2	255	0.615
	#3	14	3		#3	520.315	116.047		#3	141.8	0.566
	#4	11	5		#4	579.764	86.776		#4	165.8	0.998
	Mean	13.625	4.75		Mean	656.521	96.6381		Mean	175.225	0.81725
	SD	1.79699	1.25831		SD	197.754	13.5111		SD	54.5697	0.265264
	P value	0.0286			P value	0.0286			P value	0.0286
	Two-tailed Mann-Whitney U test				Two-tailed Mann-Whitney U test				Two-tailed Mann-Whitney U test
