# Supplementary material for: Three-dimensional morphologic and molecular atlases of nasal vasculature
Source: Nat Cardiovasc Res. 2023 Mar 20;2(5):449–66. doi: 10.1038/s44161-023-00257-3 (PMC11358012; doi:10.1038/s44161-023-00257-3)
Supplement: Supplementary file 8 — Statistical source data in Fig. 6 [file 44161_2023_257_MOESM8_ESM.xlsx]

## Sheet: Fig. 6
Fig. 6c
	VCAM1 intensity (fold)
	n=4 mice/group	Control	OVA-AR
	#1	0.870416	3.0709
	#2	1.90057	4.1304
	#3	0.560717	6.56235
	#4	0.668297	4.51182
	Mean	1	4.56887
	SD	0.613953	1.46212
	P value	0.0286
	Two-tailed Mann-Whitney U test
Fig. 6d
	T cell area density (%)
	n=4 mice/group	Control	OVA-AR	OVA-AR+L/V
	#1	4.46	5.71	3.87
	#2	3.81	7.50333	2.907
	#3	3.82	8.42	3.59
	#4	3.43667	10.4	2.5
	Mean	3.88167	8.00833	3.21675
	SD	0.424827	1.95166	0.626026
	P value	0.0286 (OVA-AR vs Control), n.s. (OVA-AR+L/V vs Control)
	Two-tailed Mann-Whitney U test
	B cell area density (%)
	n=5 mice/group	Control	OVA-AR	OVA-AR+L/V
	#1	1.34	2.8	0.565
	#2	1.135	3.975	0.77
	#3	1.25	4.18	0.365
	#4	0.61	2.39	0.61
	#5	0.57	3.65	0.725
	Mean	0.981	3.399	0.607
	SD	0.364527	0.771625	0.158769
	P value	0.0079 (OVA-AR vs Control), n.s. (OVA-AR+L/V vs Control)
	Two-tailed Mann-Whitney U test
	VS area (%)
	n=4 mice/group	Control	OVA-AR	OVA-AR+L/V
	#1	51.39	49.72	51.2533
	#2	53.7933	35.05	56.7933
	#3	69.83	44.6033	63.0567
	#4	75.99	48.5767	62.53
	Mean	62.7508	44.4875	58.4083
	SD	12.0374	6.66284	5.5497
	P value	0.0286 (OVA-AR vs Control), n.s. (OVA-AR+L/V vs Control)
	Two-tailed Mann-Whitney U test
	VS diameter (µm)
	n=4 mice/group	Control	OVA-AR	OVA-AR+L/V
	#1	83.5633	80.0243	93.2643
	#2	83.806	57.257	85.709
	#3	84.0933	62.7917	107.191
	#4	98.146	62.1953	103.765
	Mean	87.4022	65.5671	97.4823
	SD	7.16584	9.95224	9.83421
	P value	0.0286 (OVA-AR vs Control), n.s. (OVA-AR+L/V vs Control)
	Two-tailed Mann-Whitney U test
