# Supplementary material for: Three-dimensional morphologic and molecular atlases of nasal vasculature
Source: Nat Cardiovasc Res. 2023 Mar 20;2(5):449–66. doi: 10.1038/s44161-023-00257-3 (PMC11358012; doi:10.1038/s44161-023-00257-3)
Supplement: Supplementary file 9 — Statistical source data in Fig. 7 [file 44161_2023_257_MOESM9_ESM.xlsx]

## Sheet: Fig. 7
Fig. 7c					Fig. 6f					Fig. 6h
	No. of vascular-adherent leukocytes (0.25 mm2)					No. of vascular-adherent leukocytes in Prox1+ VS (0.25 mm2)					Type1 LVs area density (%)
	n=4 mice/group	Prox1+ VS	Capillary			n=4 mice/group	OVA-AR	OVA-AR+VLA4			n=4 mice/group	Control	OVA-AR
	#1	32.5	2.5			#1	57.67	2.33			#1	13.4285	9.869
	#2	33	3			#2	36.5	3.33			#2	15.565	9.12
	#3	24	3			#3	66.33	3.667			#3	15.3015	10.6205
	#4	28	1			#4	55.7	5			#4	16.321	11.91
	Mean	29.375	2.375			Mean	54.05	3.58175			Mean	15.154	10.3799
	SD	4.23035	0.946485			SD	12.5781	1.10287			SD	1.22881	1.18988
	P value	0.0286				P value	0.0286				P value	0.0286
	Two-tailed Mann-Whitney U test					Two-tailed Mann-Whitney U test					Two-tailed Mann-Whitney U test
Fig. 6c
	No. of CD3e+ T cells in type1 LVs (0.25 mm2)
	n=4 mice/group	Control	OVA-AR
	#1	14.25	36.8
	#2	6.25	17.333
	#3	7.5	20.8333
	#4	4.75	21.2
	Mean	8.1875	24.0416
	SD	4.19511	8.68236
	P value	0.0286
	Two-tailed Mann-Whitney U test
	No. of MHCII+ cells in type1 LVs (0.25 mm2)
	n=4 mice/group	Control	OVA-AR
	#1	5.75	22.4
	#2	3	10.3333
	#3	4.5	15.6667
	#4	3.25	25.6
	Mean	4.125	18.5
	SD	1.26656	6.83964
	P value	0.0286
	Two-tailed Mann-Whitney U test
