# Supplementary material for: Three-dimensional morphologic and molecular atlases of nasal vasculature
Source: Nat Cardiovasc Res. 2023 Mar 20;2(5):449–66. doi: 10.1038/s44161-023-00257-3 (PMC11358012; doi:10.1038/s44161-023-00257-3)
Supplement: Supplementary file 10 — Statistical source data in Fig. 8 [file 44161_2023_257_MOESM10_ESM.xlsx]

## Sheet: Fig. 8
Fig. 8c
	VEGFR3+ LV area density (%)
	n=4 mice/group	Adult	Aged
	#1	14.755	4.95
	#2	18.74	3.475
	#3	19.19	3.42
	#4	22.035	4.12
	Mean	18.68	3.99125
	SD	2.99585	0.71382
	P value	0.0286
	Two-tailed Mann-Whitney U test
	VEGFR3+ LV area density (%)				VS diameter (µm)
	n=5 mice/group	Adult	Aged		n=5 mice/group	Adult	Aged
	#1	49.035	58.585		#1	86.512	125.269
	#2	51.405	80.94		#2	79.4013	103.178
	#3	48.53	75.895		#3	46.4097	100.963
	#4	38.18	76.6		#4	71.4273	92.6273
	#5	47.19	50.6		#5	61.1817	94.9153
	Mean	46.868	68.524		Mean	68.9864	103.391
	SD	5.08988	13.1697		SD	15.7496	12.9642
	P value	0.0159			P value	0.0079
	Two-tailed Mann-Whitney U test				Two-tailed Mann-Whitney U test
	αSMC coverage (%)				PGP9.5 area density (%)
	n=4 mice/group	Adult	Aged		n=4 mice/group	Adult	Aged
	#1	59.555	36.585		#1	15.69	13.13
	#2	62.015	35.44		#2	14.41	11.94
	#3	70.68	38.64		#3	19.85	11.165
	#4	62.615	32.635		#4	20.985	11.185
	Mean	63.7163	35.825		Mean	17.7338	11.855
	SD	4.82759	2.50507		SD	3.17665	0.923372
	P value	0.0286			P value	0.0286
	Two-tailed Mann-Whitney U test				Two-tailed Mann-Whitney U test
