# Supplementary material for: Three-dimensional morphologic and molecular atlases of nasal vasculature
Source: Nat Cardiovasc Res. 2023 Mar 20;2(5):449–66. doi: 10.1038/s44161-023-00257-3 (PMC11358012; doi:10.1038/s44161-023-00257-3)
Supplement: Supplementary file 11 — Statistical source data in Extended Data Fig. 2 [file 44161_2023_257_MOESM11_ESM.xlsx]

## Sheet: Extended Data Fig. 2
Extended Data Fig. 2a					Extended Data Fig. 2d
	Diameter (µm)					VS Junctions
	n=4 mice/group	Prox1+ VS	Capillary			n=4 mice/group	Unusual type	Mixed type	Usual type
	#1	78.8665	8.26645			#1	32.3232	30.303	37.3737
	#2	81.198	9.3882			#2	40.2778	19.4444	40.2778
	#3	100.809	7.5103			#3	42.5926	25.9256	31.4814
	#4	85.7025	8.231			#4	34.5679	25.9259	39.5062
	Mean	86.6441	8.34899			Mean	37.4404	25.3997	37.1598
	SD	9.86051	0.775477
	P value	0.0286
	Two-tailed Mann-Whitney U test
Extended Data Fig. 2g
	No. of fenestration (0.64 µm2)
	n=4 mice/group	VS	Capillary
	#1	0	16
	#2	0	12
	#3	0	11
	#4	0	10
	Mean	0	12.25
	SD	0	2.62996
	P value	0.0286
	Two-tailed Mann-Whitney U test
