# Supplementary material for: Three-dimensional morphologic and molecular atlases of nasal vasculature
Source: Nat Cardiovasc Res. 2023 Mar 20;2(5):449–66. doi: 10.1038/s44161-023-00257-3 (PMC11358012; doi:10.1038/s44161-023-00257-3)
Supplement: Supplementary file 12 — Statistical source data in Extended Data Fig. 3 [file 44161_2023_257_MOESM12_ESM.xlsx]

## Sheet: Extended Data Fig. 3
Extended Data Fig. 3b
	PLVAP (%)
	n=4 mice/group	Prox1+ VS	Capillary
	#1	9.7	85.5
	#2	6.5	67.9
	#3	7.1	65.3
	#4	6.6	78.01
	Mean	7.475	74.1775
	SD	1.50638	9.32924
	P value	0.0286
	Two-tailed Mann-Whitney U test
Extended Data Fig. 3c
	VS area (%)				VS diameter (µm)
	n=4 mice/group	Male	Female		n=4 mice/group	Male	Female
	#1	61.55	58.71		#1	87.64	86.22
	#2	55.43	55.3		#2	70.67	64.06
	#3	54.01	59.41		#3	67.34	67.47
	#4	62.11	62.4		#4	81.86	89.84
	#5	56.57	57.12		#5	75.23	79.58
	#6	54.66	61.72		#6	91.12	94.5
	#7	57.4	61.92		#7	81.13	70.71
	#8	57.92	56.31		#8	88.78	89.49
	Mean	57.4562	59.1112		Mean	80.4712	80.2338
	SD	3.00526	2.72812		SD	8.71902	11.5446
	P value	n.s.			P value	n.s.
	Two-tailed Mann-Whitney U test				Two-tailed Mann-Whitney U test
Extended Data Fig. 3d
	VS area (%)				VS diameter (µm)
	n=4 mice/group	Left	Right		n=4 mice/group	Left	Right
	#1	58.71	56.57		#1	85.3	81.6
	#2	55.3	54.66		#2	64.06	64.07
	#3	59.41	57.4		#3	71.99	73.92
	#4	62.4	57.92		#4	94.28	94.72
	#5	61.55	57.12		#5	84.76	88.77
	#6	55.43	61.72		#6	88.89	88.78
	#7	54.01	61.92		#7	95.88	68.04
	#8	62.11	56.31		#8	75.41	72.49
	Mean	58.615	57.9525		Mean	82.5712	79.0487
	SD	3.341	2.57416		SD	11.163	11.0594
	P value	n.s.			P value	n.s.
	Two-tailed Mann-Whitney U test				Two-tailed Mann-Whitney U test
