# Supplementary material for: Three-dimensional morphologic and molecular atlases of nasal vasculature
Source: Nat Cardiovasc Res. 2023 Mar 20;2(5):449–66. doi: 10.1038/s44161-023-00257-3 (PMC11358012; doi:10.1038/s44161-023-00257-3)
Supplement: Supplementary file 13 — Statistical source data in Extended Data Fig. 9 [file 44161_2023_257_MOESM13_ESM.xlsx]

## Sheet: Extended Data Fig. 9
Extended Data Fig. 9b
	Vascularitis Scoring
	n=6-8 mice/group	NC	2 dpi	4 dpi	8 dpi	12 dpi	16 dpi
	#1	0	2	3	1	1	1
	#2	1	2	2	1	1	0
	#3	0	2	3	1	1	0
	#4	1	1	3	1	0	1
	#5	0	2	2	2	1	1
	#6	0	2	1	1	1	1
	#7		2	3	1	0	0
	#8		2	3	1	1	0
	Mean	0.333333	1.875	2.5	1.125	0.75	0.5
	SD	0.516398	0.353553	0.755929	0.353553	0.46291	0.534522
	P value	0.0010 (2 dpi vs NC), 0.0017 (4 dpi vs NC), 0.0120 (8 dpi vs NC)
	Two-tailed Mann-Whitney U test
Extended Data Fig. 9e
	NP+ area density (%)
	n=4 mice/group	NC	2 dpi	4 dpi	8 dpi	12 dpi	16 dpi
	#1	1.49344	3.92676	5.30633	1.81828	1.46756	1.52837
	#2	1.5189	4.2679	4.42719	1.81192	1.38939	1.5399
	#3	1.36832	3.87447	5.92326	1.67743	1.53093	1.62125
	#4	1.45967	4.07034	4.74407	1.88907	1.6112	1.46645
	Mean	1.46008	4.03487	5.10021	1.79918	1.49977	1.53899
	SD	0.0658084	0.176048	0.6582	0.0883745	0.0941794	0.0636173
	P value	0.0286 (2 dpi vs NC), 0.0286 (4 dpi vs NC), 0.0286 (8 dpi vs NC)
	Two-tailed Mann-Whitney U test
